# Supplementary material for: Influence of Monomer Size on CO2 Adsorption and Mechanical Properties in Microporous Cyanate Ester Resins
Source: Polymers (Basel). 2025 Jan 9;17(2):148. doi: 10.3390/polym17020148 (PMC11769292; doi:10.3390/polym17020148)
Supplement: Supplementary file 1 [file polymers-17-00148-s001.zip]

Archive with 1 entries (1 files):
- polymers-3395605-supplementary.pdf
